# Supplementary material for: Regional Variety of Reduction in Retinal Thickness of Diabetic Macular Edema after Anti-VEGF Treatment
Source: Medicina (Kaunas). 2022 Jul 14;58(7):933. doi: 10.3390/medicina58070933 (PMC9321650; doi:10.3390/medicina58070933)
Supplement: Supplementary file 1 [file medicina-58-00933-s001.zip]

Archive with 1 entries (1 files):
- medicina-1763737-supplementary.pdf
